# Supplementary material for: Silver Nanocluster–Based Label-Free Aptasensor for the Turn-On Fluorescent Detection of Ochratoxin A
Source: Foods. 2025 Sep 20;14(18):3271. doi: 10.3390/foods14183271 (PMC12469903; doi:10.3390/foods14183271)
Supplement: Supplementary file 1 [file foods-14-03271-s001.zip]

Archive with 1 entries (1 files):
- foods-3849744-supplementary.pdf
